# Supplementary material for: SARS-CoV-2 Specific Humoral Immune Responses after BNT162b2 Vaccination in Hospital Healthcare Workers
Source: Vaccines (Basel). 2022 Nov 29;10(12):2038. doi: 10.3390/vaccines10122038 (PMC9782529; doi:10.3390/vaccines10122038)
Supplement: Supplementary file 1 [file vaccines-10-02038-s001.zip]

Archive with 1 entries (1 files):
- vaccines-2012614-supplementary.pdf
